# Supplementary material for: Drivers of aboveground wood production in a lowland tropical forest of West Africa: teasing apart the roles of tree density, tree diversity, soil phosphorus, and historical logging
Source: Ecol Evol. 2016 May 18;6(12):4004–17. doi: 10.1002/ece3.2175 (PMC4875916; doi:10.1002/ece3.2175)
Supplement: Supplementary file 2 — Appendix S4. AWP data. [file ECE3-6-4004-s002.xlsx]

## Sheet: Data
Plot	Transect	Census_1	Census_2	ACD	BA	QMD	Stem_density	AWP	AWP_field	Species_richness	Shannon	Effective_no_species	Logging	Soil_P	Elevation	Slope
T021400	T02	2006-01-12	2012-02-29	53.9487	18.811	44.6757	120	1.58002	1.42827	10	2.20619	9.08101	Logged	Low	122	0
T021600	T02	2006-01-13	2012-02-29	42.9975	14.3257	38.9873	120	1.76891	1.69265	6	1.67865	5.3583	Logged	Medium	114	0
T022200	T02	2006-01-13	2012-09-29	89.7951	24.0783	47.4787	136	1.47193	1.61217	9	1.78139	5.9381	Logged	Medium	141	0
T022800	T02	2006-01-13	2012-09-29	23.2954	9.94187	31.4474	128	0.738044	0.533456	3	0.982161	2.67022	Logged	Medium	127	30
T030200	T03	2006-03-19	2012-10-11	117.425	29.7681	48.671	160	2.979	2.22119	10	2.00643	7.43669	Logged	Medium	156	0
T030400	T03	2006-03-19	2012-10-11	105.99	28.871	53.5897	128	2.24416	2.26007	9	2.01962	7.53547	Logged	Medium	84	22
T030800	T03	2006-03-19	2012-10-11	55.47	15.1016	34.6662	160	1.51063	2.12954	7	1.59759	4.9411	Logged	Low	108	0
T032400	T03	2006-03-21	2012-09-25	76.1317	18.8481	48.0366	104	1.5776	1.28245	6	1.51547	4.55156	Logged	High	111	20
T050400	T05	2006-01-15	2012-02-29	236.276	50.2151	64.856	152	2.54826	3.18668	9	1.27287	3.57109	Logged	High	100	0
T050600	T05	2006-01-15	2012-02-29	88.1293	23.7618	39.6958	192	3.39098	3.5213	8	1.75096	5.76011	Logged	High	100	17
T071000	T07	2006-01-18	2012-09-30	35.9754	12.5603	39.2138	104	1.18843	1.51861	7	1.91269	6.77125	Logged	Low	98	0
T071600	T07	2006-01-19	2012-02-27	62.7767	18.2887	34.8254	192	1.44282	1.87097	7	1.72118	5.59111	Logged	Medium	97	15
T071800	T07	2006-01-19	2012-02-28	65.2311	14.1432	41.6114	104	1.24741	1.45383	4	1.0792	2.94234	Logged	Low	97	0
T073000	T07	2006-01-21	2012-09-27	33.1739	10.5905	39.1446	88	0.838761	0.727307	5	1.49815	4.47339	Logged	Low	97	11
T073600	T07	2006-01-22	2012-09-27	74.646	21.3605	36.8762	200	2.39278	2.60847	12	2.24764	9.46534	Logged	Medium	110	11
T080400	T08	2006-01-25	2012-09-28	26.0704	10.9136	31.064	144	0.899277	1.15171	5	1.26706	3.55041	Logged	Medium	127	15
T080600	T08	2006-01-25	2012-09-28	36.8246	13.9629	31.7824	176	1.4819	1.72625	6	1.53859	4.65802	Logged	High	78	0
T080800	T08	2006-01-25	2012-02-28	19.4368	7.73736	33.4588	88	0.764314	0.772969	4	1.07472	2.92917	Logged	High	87	0
T081000	T08	2006-01-25	2012-02-28	63.0855	22.2952	39.2782	184	1.75523	1.78784	9	1.84343	6.31817	Logged	Medium	121	17
T081200	T08	2006-01-26	2012-02-28	74.1671	21.2632	44.6169	136	2.19941	2.76867	5	0.949661	2.58483	Logged	High	44	0
T081400	T08	2006-01-26	2012-02-28	51.1457	15.0981	40.0244	120	1.53808	1.13737	9	1.62959	5.10179	Logged	Medium	132	0
T081600	T08	2006-01-26	2012-02-28	52.931	15.926	37.5256	144	1.55841	1.58482	7	1.5925	4.91602	Logged	Medium	121	0
T100200	T10	2006-01-26	2012-03-01	102.997	32.3485	52.0547	152	2.16881	2.20317	13	2.0749	7.96371	Logged	Medium	134	17
T100400	T10	2006-01-26	2012-03-01	43.6092	13.0709	48.0774	72	1.22046	2.30298	5	1.14231	3.13401	Logged	Medium	136	0
T100600	T10	2006-01-27	2012-03-01	129.969	27.0726	59.9217	96	2.02907	2.3025	4	0.906925	2.47669	Logged	High	87	0
T100800	T10	2006-01-27	2012-03-01	30.4866	11.3332	35.8941	112	0.744309	0.785203	3	0.716172	2.04658	Logged	Low	89	0
T101000	T10	2006-01-27	2012-03-01	92.663	23.8611	54.0485	104	1.83479	2.16544	6	1.43576	4.20282	Logged	Low	94	0
T101200	T10	2006-04-23	2012-03-01	32.7548	12.0421	41.7412	88	0.938546	0.987975	6	1.67445	5.33586	Logged	Low	96	14
T110600	T11	2006-04-28	2012-10-24	43.3789	13.8737	38.3672	120	1.25718	1.67635	7	1.80865	6.1022	Logged	Low	65	38
T110800	T11	2006-04-28	2012-10-24	98.1905	29.1786	55.6412	120	1.80426	1.78785	7	1.65045	5.20934	Logged	Low	136	45
T111400	T11	2006-05-01	2012-10-24	48.6636	15.8735	34.6846	168	1.41916	1.40235	7	1.7796	5.92746	Logged	High	144	40
T111800	T11	2006-05-01	2012-10-25	54.1947	15.8595	39.7187	128	1.28184	1.31316	5	1.29076	3.63555	Logged	Medium	115	24
T112000	T11	2006-05-02	2012-10-25	59.6676	16.8581	43.7774	112	2.64712	2.21449	5	1.41207	4.10443	Logged	Medium	118	15
T112200	T11	2006-05-02	2012-10-25	71.6896	19.5843	47.1846	112	1.45397	1.37979	5	1.36779	3.92665	Logged	Medium	122	0
T121000	T12	2006-02-12	2012-11-06	64.8018	19.5153	39.4078	160	1.80585	1.6217	9	1.87914	6.54788	Logged	Medium	172	0
T121200	T12	2006-02-12	2012-11-06	87.6356	24.647	49.5145	128	1.35975	0.860745	2	0.169527	1.18474	Logged	High	155	20
T121600	T12	2006-02-12	2012-11-07	131.563	36.6479	52.7017	168	1.98861	1.75263	7	1.21149	3.3585	Logged	Low	131	20
T123000	T12	2006-02-10	2012-11-07	111.841	31.7274	50.2473	160	1.71467	1.74011	5	0.586886	1.79838	Logged	Medium	121	0
T140200	T14	2006-02-17	2012-11-08	97.1263	23.3185	51.4868	112	1.45208	1.37643	3	0.689949	1.99361	Unlogged	Medium	150	20
T140800	T14	2006-02-17	2012-11-08	88.6701	24.8072	51.3042	120	2.33708	1.92018	3	0.265876	1.30457	Unlogged	High	134	0
T141000	T14	2006-02-16	2012-11-08	20.2012	7.03874	30.5539	96	0.739891	1.02951	3	0.657939	1.93081	Unlogged	High	145	0
T143200	T14	2006-02-15	2012-11-08	56.4808	16.7391	49.213	88	1.5805	1.616	7	1.67775	5.3535	Logged	Medium	197	46
T143800	T14	2006-02-14	2012-11-08	203.508	33.6406	59.7443	120	2.99157	2.98224	7	1.40775	4.08673	Logged	Medium	187	18
T170200	T17	2006-03-28	2012-10-16	26.2453	10.092	32.7229	120	0.698912	0.813716	4	0.958403	2.60753	Logged	High	213	35
T170400	T17	2006-03-28	2012-10-16	48.6691	17.7089	44.8685	112	1.43371	1.22211	6	1.59375	4.92217	Logged	High	205	35
T170600	T17	2006-03-28	2012-10-16	88.0045	26.3918	51.2371	128	1.92164	1.84834	6	1.32992	3.78075	Logged	Medium	151	40
T180200	T18	2007-03-10	2012-11-09	29.3239	8.64696	35.3708	88	1.15493	1.07577	5	1.51626	4.55515	Unlogged	Low	183	27
T180800	T18	2007-03-10	2012-11-09	105.151	32.5548	50.8982	160	2.13272	2.55403	8	1.84942	6.35612	Unlogged	Medium	120	40
T190200	T19	2006-03-26	2012-10-17	14.4946	7.39002	28.9847	112	0.534073	0.847205	5	1.52132	4.57825	Logged	Low	168	20
T190400	T19	2006-03-26	2012-10-17	95.113	26.5131	45.933	160	2.04063	2.00154	6	1.31096	3.70972	Logged	Low	172	55
T190800	T19	2006-03-26	2012-10-17	54.8169	17.3074	46.0314	104	2.17301	1.87034	10	2.12972	8.41251	Logged	High	195	15
T250200	T25	2006-09-20	2012-12-04	76.5066	20.7742	44.1009	136	3.09808	3.07533	8	1.86798	6.47518	Logged	High	312	22
T250600	T25	2006-09-19	2012-12-04	27.5626	10.1483	30.8235	136	0.934242	1.44461	5	1.22594	3.40736	Logged	High	382	40
T251400	T25	2006-09-16	2012-12-04	93.9802	23.7045	51.9112	112	1.82874	1.61676	8	1.85455	6.38884	Logged	Low	312	20
T251600	T25	2006-09-16	2013-06-08	83.6153	26.159	40.016	208	1.87452	1.85002	11	2.16209	8.68927	Logged	Low	326	0
T251800	T25	2006-09-15	2013-06-08	154.1	40.6354	65.6624	120	1.67768	1.53288	7	1.40682	4.08293	Logged	Medium	292	24
T271000	T27	2006-09-23	2013-06-07	57.2675	19.5291	35.9869	192	1.70812	1.37974	7	1.65303	5.22277	Logged	Medium	403	46
T271400	T27	2006-09-24	2013-06-07	116.657	33.6528	56.1302	136	2.08721	1.82948	5	1.03843	2.82479	Logged	High	333	39
T271800	T27	2006-09-25	2013-06-06	70.0061	22.8384	44.9373	144	1.62309	1.17021	8	1.93479	6.92257	Logged	Medium	328	7
T272000	T27	2006-09-25	2013-06-06	43.9473	16.2178	41.4821	120	1.5313	1.30551	7	1.77158	5.88014	Logged	Medium	308	40
T310400	T31	2006-05-19	2012-01-18	65.6772	19.9448	49.4144	104	1.60705	1.49712	7	1.75055	5.75778	Logged	Medium	317	0
T310600	T31	2006-05-20	2012-03-16	12.4103	5.34442	30.7425	72	0.674681	0.636716	3	1.04385	2.84013	Logged	High	352	33
T310800	T31	2006-05-20	2012-03-16	56.1098	18.3716	45.7004	112	1.70567	1.4949	10	2.1071	8.22435	Logged	Low	367	54
T311000	T31	2006-05-20	2012-03-16	37.0271	8.53964	52.1369	40	0.702909	0.828887	3	0.684395	1.98257	Logged	High	367	20
T333200	T33	2007-01-23	2012-11-12	51.6323	15.9858	34.807	168	1.17471	1.26062	6	1.67377	5.33223	Logged	Medium	144	65
T333400	T33	2007-01-24	2012-11-12	138.347	37.2748	51.9286	176	2.25456	2.27976	6	1.61822	5.04411	Logged	Low	176	40
T340800	T34	2006-05-24	2012-03-15	26.4237	8.10203	40.1478	64	0.983375	0.602147	4	1.13349	3.10646	Logged	High	297	15
T341000	T34	2006-05-25	2012-03-15	44.1648	13.6297	39.3631	112	1.51964	1.29828	8	1.81225	6.12422	Logged	High	290	27
T341200	T34	2006-05-25	2012-03-15	31.3026	10.2348	45.1236	64	1.06497	0.897741	5	1.48342	4.40799	Logged	High	324	12
T341400	T34	2006-05-25	2012-03-15	94.8005	24.4383	52.7086	112	2.03446	2.14212	7	1.48252	4.40404	Logged	Medium	329	0
T341600	T34	2006-05-25	2012-03-15	112.419	32.7108	44.7475	208	4.30518	4.2212	9	1.89867	6.67704	Logged	High	290	18
T341800	T34	2006-05-25	2012-03-15	57.1473	20.1672	41.1013	152	1.6523	1.07519	7	1.52069	4.57539	Logged	High	283	13
T370600	T37	2006-05-29	2012-03-14	86.5645	28.3918	43.3912	192	2.25364	2.44455	8	1.92306	6.84183	Logged	High	338	0
T370800	T37	2006-05-29	2012-03-14	35.0286	11.3023	38.7171	96	1.28589	1.82911	5	1.4636	4.32149	Logged	High	333	0
T371000	T37	2006-05-29	2012-03-14	54.8483	18.4824	39.3471	152	1.45912	2.00324	11	2.136	8.46548	Logged	Medium	350	28
T371200	T37	2006-05-30	2012-03-14	79.5657	23.1712	48.0092	128	1.6924	1.45001	10	2.15862	8.65918	Logged	High	343	17
T371400	T37	2006-05-30	2012-03-14	183.484	46.4636	55.5087	192	4.13523	4.05386	11	1.78681	5.97036	Logged	High	424	0
T371600	T37	2006-05-30	2012-03-14	55.9232	16.5926	39.4134	136	1.24738	1.12408	8	1.75975	5.811	Logged	Medium	371	11
T372000	T37	2006-05-30	2012-03-14	49.1745	14.1348	43.2976	96	1.31517	1.50685	4	1.09692	2.99494	Logged	High	294	0
T390200	T39	2007-01-16	2013-06-26	35.6992	12.756	41.1317	96	0.954335	0.864767	5	1.47869	4.38719	Unlogged	High	140	30
T390800	T39	2007-01-16	2013-06-26	84.8549	28.0093	51.2078	136	1.67107	1.796	6	1.20044	3.32159	Unlogged	High	169	35
T400200	T40	2006-06-02	2013-05-14	85.0169	29.9503	39.8612	240	1.94112	1.59086	10	1.83642	6.27403	Unlogged	Low	286	14
T400600	T40	2006-06-02	2012-03-13	113.246	29.9593	47.6503	168	1.644	1.18324	6	0.846589	2.33168	Unlogged	Low	292	20
T400800	T40	2006-06-02	2012-03-13	113.286	29.1878	55.65	120	1.51283	1.23296	7	1.01848	2.769	Unlogged	High	299	16
T401000	T40	2006-06-02	2012-03-13	116.992	34.4923	49.9528	176	2.18577	3.03225	9	1.93587	6.9301	Unlogged	Medium	344	50
T401200	T40	2006-06-03	2012-03-13	70.3401	22.7823	43.685	152	1.71868	1.92196	7	1.68176	5.37501	Unlogged	Medium	287	21
T401400	T40	2006-06-03	2012-03-13	71.4667	21.067	48.9381	112	1.66719	1.37553	8	1.5539	4.72987	Unlogged	Medium	328	36
T431800	T43	2007-01-11	2013-06-29	80.963	22.9204	51.0455	112	1.53918	1.40417	8	1.91168	6.76442	Unlogged	Low	137	10
T432000	T43	2007-01-10	2013-06-29	118.821	34.5937	53.831	152	2.45099	3.07478	10	1.7922	6.00262	Unlogged	Medium	132	14
T432600	T43	2007-01-10	2013-06-29	174.63	50.3608	52.5724	232	2.99804	3.36213	8	1.57692	4.84003	Unlogged	High	116	0
T440800	T44	2006-12-10	2013-05-16	71.5499	20.4904	42.5647	144	1.86572	1.33167	8	1.49032	4.43852	Unlogged	Medium	378	12
T441200	T44	2006-12-10	2013-05-16	111.478	26.5468	49.853	136	1.92589	1.52717	9	1.67076	5.31618	Logged	Medium	328	7
T441400	T44	2006-12-10	2013-05-16	59.5011	21.6405	35.0723	224	1.89001	1.28962	6	1.56633	4.78906	Unlogged	Low	322	16
T442600	T44	2006-12-11	2013-05-15	75.9104	19.7882	44.3663	128	1.80741	1.89516	5	1.00717	2.73785	Unlogged	High	349	0
T443600	T44	2006-12-12	2013-05-15	64.0817	23.9851	40.7396	184	2.48939	3.75265	5	1.09971	3.0033	Unlogged	Medium	312	0
T460800	T46	2007-01-13	2013-06-30	55.7422	15.9225	42.5454	112	1.47987	1.9913	6	1.61579	5.03185	Unlogged	High	213	11
T461000	T46	2007-01-13	2013-06-30	154.016	35.0043	57.2462	136	2.23792	2.32248	5	1.30856	3.70086	Unlogged	High	207	4
T461200	T46	2007-01-13	2013-06-30	43.7199	12.1766	44.0223	80	1.10936	0.923638	4	1.17806	3.24808	Unlogged	Medium	196	32
T470600	T47	2006-12-01	2012-12-07	202.689	40.1314	56.5115	160	3.3748	3.55859	8	1.78371	5.95189	Unlogged	Medium	387	0
T471000	T47	2006-12-01	2012-12-07	173.724	38.4588	61.8512	128	2.17613	2.17516	6	1.34574	3.84102	Unlogged	High	335	0
T471600	T47	2006-12-02	2012-12-07	50.2692	20.9989	33.9476	232	1.56313	1.58575	9	1.9337	6.91506	Unlogged	High	309	37
T492600	T49	2006-12-05	2012-12-08	103.694	31.4344	54.2485	136	1.72808	1.66149	9	1.90322	6.70745	Unlogged	Low	292	0
T492800	T49	2006-12-05	2012-12-08	64.6554	22.4288	42.2472	160	1.84019	2.22922	11	2.0116	7.47525	Unlogged	Medium	304	12
T493200	T49	2006-12-06	2012-12-08	31.1627	10.1132	38.2523	88	0.701898	0.643119	4	1.10175	3.00944	Unlogged	Medium	315	15
T501400	T50	2006-10-24	2013-05-30	79.5772	23.5022	48.3508	128	1.74739	1.71531	7	1.72532	5.61434	Unlogged	Medium	434	32
T501600	T50	2006-10-24	2013-05-30	96.4473	29.8913	58.2933	112	2.28772	1.87684	6	1.56795	4.79681	Unlogged	Medium	383	7
T502000	T50	2006-10-24	2012-03-09	47.7508	12.557	49.9813	64	1.29214	1.61001	4	1.18173	3.26002	Unlogged	Medium	394	61
T502200	T50	2006-10-24	2012-03-09	216.367	41.0836	62.0183	136	3.21229	3.33277	9	1.60912	4.9984	Unlogged	High	338	27
T502400	T50	2006-10-24	2012-03-09	80.8021	26.503	47.1174	152	2.35718	2.92595	11	2.19667	8.99497	Unlogged	Medium	337	15
T502600	T50	2006-10-24	2012-03-09	140.419	37.9003	54.9182	160	2.96868	3.10836	12	2.13649	8.46969	Unlogged	High	342	0
T502800	T50	2006-10-25	2012-03-09	112.108	31.2623	55.7649	128	2.79196	2.22702	9	1.85791	6.41033	Unlogged	High	335	17
T521400	T52	2006-10-13	2013-05-29	39.659	14.0449	37.3774	128	1.29705	1.75136	9	2.02213	7.55436	Unlogged	Low	383	27
T521800	T52	2006-10-13	2013-05-29	48.9385	18.9591	37.9061	168	1.37974	0.953363	11	2.14043	8.50309	Unlogged	Low	440	35
T523000	T52	2006-10-12	2012-03-08	84.8529	24.3105	52.5706	112	1.83543	1.8045	6	1.55335	4.72727	Unlogged	Medium	336	0
T523200	T52	2006-10-11	2012-03-08	15.8304	5.79748	32.019	72	0.612096	0.92874	4	1.32078	3.74636	Unlogged	High	311	0
T523400	T52	2006-10-11	2012-03-08	88.5725	27.0245	47.5786	152	2.43713	1.98446	5	0.791329	2.20633	Unlogged	Low	343	23
T523600	T52	2006-10-11	2012-03-08	29.9509	11.3431	32.5876	136	0.952467	0.862092	5	1.36386	3.91128	Unlogged	Low	342	27
T523800	T52	2006-10-11	2012-03-08	90.0562	24.1039	52.3468	112	2.72334	2.48348	5	1.29777	3.66114	Unlogged	High	319	45
T540600	T54	2006-10-15	2013-06-14	169.532	43.047	52.3494	200	3.66509	3.32234	13	2.02719	7.5927	Logged	Medium	352	0
T541000	T54	2006-10-15	2013-06-15	100.688	30.5423	43.2388	208	2.48657	2.3771	11	2.19623	8.99104	Logged	Medium	337	6
T541200	T54	2006-10-16	2013-06-16	29.408	8.74507	41.7106	64	0.879331	1.29892	5	1.44756	4.25271	Logged	Medium	351	2
T541600	T54	2006-10-16	2013-06-17	45.6503	13.271	41.9538	96	1.25369	0.90317	7	1.70877	5.52218	Logged	Medium	362	12
T542600	T54	2006-10-17	2012-03-07	258.809	49.1708	62.5531	160	3.49682	4.43913	4	0.73244	2.08015	Unlogged	Medium	361	0
T542800	T54	2006-10-17	2012-03-07	191.045	35.7476	79.5083	72	2.53101	2.38299	4	0.947927	2.58035	Unlogged	Medium	358	0
T543000	T54	2006-10-17	2012-03-07	104.116	25.5868	53.9329	112	2.20969	3.43886	6	1.5996	4.95104	Unlogged	Medium	363	0
T543200	T54	2006-10-18	2012-03-07	29.7801	11.1892	42.1997	80	1.04636	0.905991	5	1.45766	4.29588	Unlogged	Medium	360	0
T543400	T54	2006-10-18	2012-03-07	59.6817	18.8942	44.7743	120	1.62571	1.03267	7	1.73598	5.67448	Unlogged	Medium	360	0
T553000	T55	2006-10-21	2012-03-06	201.895	40.666	59.9638	144	3.40553	3.19941	9	1.51774	4.56191	Unlogged	High	356	25
T553200	T55	2006-10-21	2012-03-06	85.3535	26.1731	48.1063	144	2.39935	2.20208	8	1.42531	4.15916	Unlogged	Medium	363	32
T553400	T55	2006-10-21	2012-03-06	240.194	47.3441	73.3634	112	3.51766	3.79714	6	0.998397	2.71393	Unlogged	Low	351	18
T553600	T55	2006-10-21	2012-03-06	76.1657	23.3726	49.7987	120	2.03974	2.18348	10	2.06331	7.87197	Unlogged	Medium	334	18
T553800	T55	2006-10-21	2012-03-06	87.8858	23.6859	56.0486	96	1.90381	1.88686	12	2.30398	10.014	Unlogged	Low	338	17
T554000	T55	2006-10-21	2012-03-06	43.7395	14.2924	43.5384	96	1.26732	1.25797	7	1.76407	5.83616	Unlogged	High	331	15
T620400	T62	2007-02-13	2012-11-30	77.6629	27.717	38.3462	240	1.69403	2.0269	8	1.89097	6.62579	Logged	Low	292	35
T621000	T62	2007-02-14	2012-11-30	52.169	18.4197	49.4265	96	1.49793	1.79991	6	1.33641	3.80537	Logged	Low	222	0
T621600	T62	2007-02-14	2012-12-02	20.0697	7.53148	34.6218	80	0.551645	0.646986	4	1.18199	3.26085	Logged	Low	245	35
T621800	T62	2007-02-14	2012-12-02	81.4247	26.2607	43.5865	176	2.40796	4.09109	4	0.965321	2.62563	Logged	Low	234	30
T632800	T63	2007-02-22	2012-12-01	35.564	14.8217	32.7452	176	0.845674	0.944403	7	1.62476	5.07721	Logged	Low	221	55
T633000	T63	2007-02-23	2012-12-01	55.1463	19.1046	42.2916	136	1.94654	1.56622	7	1.51424	4.54597	Logged	Medium	221	0
T633800	T63	2007-02-23	2012-12-01	83.7626	23.2849	44.1642	152	2.16847	1.45732	8	1.83538	6.26753	Logged	Medium	300	50

## Sheet: Metadata
Data from: Jucker et al. (2016) "Drivers of aboveground wood production in a lowland tropical forest of West Africa: teasing apart the roles of tree density, tree diversity, soil phosphorus and historical logging" Ecology and Evolution. When using this data, please cite the original publication.
Variable	Description
Plot	Plot code
Transect	Transect code
Census_1	Date of first census
Census_2	Date of second census
ACD	Aboveground carbon density (Mg C ha-1) of the first census
BA	Basal area (m2 ha-1) of the first census
QMD	Quadratic mean diameter (cm) of the first census
Stem_density	Stem density (ha-1) of the first census
AWP	Aboveground wood production (Mg C ha-1 yr-1) as estimated the statistical modelling approach described in Jucker et al. (2016) Ecology and Evolution
AWP_field	Aboveground wood production (Mg C ha-1 yr-1) as estimated directly from field data
Species_richness	Species richness of the first census
Shannon	Shannon diversity index of the first census
Effective_no_species	Effective number of species [exp(Shannon)] of the first census
Logging	Binary variable describing previously logged and unlogged plots
Soil_P	Soil phosphorus content classes (low < 300 mg kg-1; medium = 300-500 mg kg-1; high > 500 mg kg-1)
Elevation	Elevation (m)
Slope	Terrain slope (degrees)
